# Supplementary material for: Accumulation of Microplastics and Potentially Toxic Elements in Plant Leaves Along an Urbanization Gradient in Bangladesh
Source: Toxics. 2024 Nov 25;12(12):848. doi: 10.3390/toxics12120848 (PMC11679090; doi:10.3390/toxics12120848)
Supplement: Supplementary file 1 [file toxics-12-00848-s001.zip]

Archive with 1 entries (1 files):
- toxics-3280698-supplementary.pdf
